# Supplementary material for: Complex genotype–phenotype correlation of MYH11: new insights from monozygotic twins with highly variable expressivity and outcomes
Source: BMC Med Genomics. 2024 May 21;17:135. doi: 10.1186/s12920-024-01908-5 (PMC11110423; doi:10.1186/s12920-024-01908-5)
Supplement: Supplementary file 2 — Supplementary Material 2 [file 12920_2024_1908_MOESM2_ESM.xlsx]

## Sheet: clinvar_result
Name	Gene(s)	Protein change	Condition(s)	Clinical significance (Last reviewed)	Review status	Accession	Articles	P/LP	More
NM_002474.3(MYH11):c.5599C>T (p.Gln1867Ter)	MYH11|NDE1(这NDE1基因包含9个外显子，最后一个外显子完全包含在相邻的MYH11基因中)	Q1874*, Q1867*	Aortic aneurysm, familial thoracic 4	Pathogenic(Last reviewed: Oct 7, 2021)	criteria provided, single submitter	VCV001420242	PMID:25407000，PMID:29575632	P
NM_002474.3(MYH11):c.5295+1G>C	MYH11|NDE1		Aortic aneurysm, familial thoracic 4	Likely pathogenic(Last reviewed: Jun 20, 2022)	criteria provided, single submitter	VCV001708058	N	LP(PVS1,PM2)
NM_022844.2(MYH11):c.[4578+1G>T;5273G>A]	MYH11|NDE1	R1758Q, R1765Q	Aortic aneurysm, familial thoracic 4	Pathogenic(Last reviewed: Mar 1, 2006)	no assertion criteria provided	VCV000014131	PMID:16444274，PMID:27146836，PMID:27367753，PMID:28659821，PMID:29543232	P	PMID:16444274(F1:TAAD 7,PDA4,TAAD/PDA1,中风3;F2:PDA2,TAAD/PDA3)；PMID:27146836(TAAD1);PMID:27367753(新生儿脑动脉瘤1)
NM_002474.3(MYH11):c.5188G>T (p.Glu1730Ter)	MYH11|NDE1	E1730*, E1737*	Aortic aneurysm, familial thoracic 4	Pathogenic(Last reviewed: May 4, 2022)	criteria provided, single submitter	VCV001685964	N	N
NM_002474.3(MYH11):c.5083-1G>A	MYH11|NDE1		Aortic aneurysm, familial thoracic 4|not provided	Pathogenic/Likely pathogenic(Last reviewed: May 1, 2021)	criteria provided, multiple submitters, no conflicts	VCV000807998	Other	N
NM_002474.3(MYH11):c.5027_5028del (p.Lys1676fs)	MYH11|NDE1	K1683fs, K1676fs	Aortic aneurysm, familial thoracic 4	Pathogenic(Last reviewed: Aug 1, 2018)	criteria provided, single submitter	VCV000574433	Other	P
NM_002474.3(MYH11):c.4825C>T (p.Arg1609Ter)	MYH11|NDE1	R1609*, R1616*	Familial aortopathy	Likely pathogenic(Last reviewed: Feb 20, 2018)	criteria provided, single submitter	VCV000632911	N	LP
NM_002474.3(MYH11):c.4578+2dup	NDE1|MYH11		not provided|Familial thoracic aortic aneurysm and aortic dissection	Pathogenic/Likely pathogenic(Last reviewed: Jul 31, 2017)	criteria provided, multiple submitters, no conflicts	VCV000201111	N	Although the c.4578+2dupT mutation has not been reported as a disease-causing mutation or as a benign polymorphism to our knowledge, in silico splice prediction algorithms predict that this mutation destroys the canonical splice donor site in intron 32, resulting in abnormal gene splicing. The mutation is predicted to lead to either an abnormal message that is subject to nonsense-mediated mRNA de…
NM_002474.3(MYH11):c.4578+1G>C	NDE1|MYH11		Aortic aneurysm, familial thoracic 4	Pathogenic(Last reviewed: Sep 1, 2021)	criteria provided, single submitter	VCV000581749	Other	N
NM_002474.3(MYH11):c.4578+1G>A	NDE1|MYH11		Aortic aneurysm, familial thoracic 4|not provided	Pathogenic(Last reviewed: Sep 1, 2021)	criteria provided, multiple submitters, no conflicts	VCV000372759	Other	Has been reported in one family with thoracic aortic aneurysm and dissection (TAAD) and patent ductus arteriosis (PDA) (Renard et al., 2013), and reported under alternative nomenclature (c.4599+1 G>A) in a Chinese proband (Yang et al., 2016); Reported in ClinVar as a pathogenic variant (ClinVar Variant ID# 372759; Landrum et al., 2016); Not observed in large population cohorts (Lek et al., 2016);…
NM_002474.3(MYH11):c.4578+1G>T	MYH11|NDE1		Aortic aneurysm, familial thoracic 4	Likely pathogenic(Last reviewed: May 14, 2018)	criteria provided, single submitter	VCV000242663	PMID:16444274	This sequence change affects a donor splice site in intron 33 of the MYH11 gene. It is expected to disrupt RNA splicing and likely results in an absent or disrupted protein product. This variant is not present in population databases (ExAC no frequency). This variant has been reported to segregate with thoracic aortic??aneurysms/dissections??in a family and has also been found in an individual wi…	PMID:16444274(F1:TAAD 7,PDA4,TAAD/PDA1,中风3;F2:PDA2,TAAD/PDA3)
NM_002474.3(MYH11):c.4401C>G (p.Tyr1467Ter)	MYH11|NDE1	Y1467*, Y1474*	Aortic aneurysm, familial thoracic 4	Pathogenic(Last reviewed: Apr 23, 2021)	criteria provided, single submitter	VCV000201075	PMID:25407000，PMID:29575632	This sequence change creates a premature translational stop signal (p.Tyr1474*) in the MYH11 gene. It is expected to result in an absent or disrupted protein product. This variant is not present in population databases (ExAC no frequency). This variant has not been reported in the literature in individuals with MYH11-related conditions. Algorithms developed to predict the effect of sequence chang…	MMIHS
NM_002474.3(MYH11):c.4366-1G>A	MYH11|NDE1		not provided	Likely pathogenic(Last reviewed: Nov 17, 2021)	criteria provided, single submitter	VCV001678135	N	N
NM_002474.3(MYH11):c.4360G>C (p.Asp1454His)	MYH11|NDE1	D1461H, D1454H	Aortic root aneurysm|Mitral regurgitation|Myopia|Abnormal left ventricle morphology|Tricuspid regurgitation	Likely pathogenic(Last reviewed: Sep 12, 2014)	criteria provided, single submitter	VCV000374162	N	N
NM_017668.3(NDE1):c.1004G>A (p.Cys335Tyr)	MYH11|NDE1	C335Y, Q1427*, Q1434*	not provided	Likely pathogenic(Last reviewed: Mar 1, 2019)	criteria provided, single submitter	VCV000807999	N	N
NM_002474.3(MYH11):c.4116+1del	MYH11|NDE1		Aortic aneurysm, familial thoracic 4	Pathogenic(Last reviewed: Mar 31, 2021)	criteria provided, single submitter	VCV001384395	N	P
NM_002474.3(MYH11):c.3963+1G>C	MYH11|NDE1		Aortic aneurysm, familial thoracic 4	Likely pathogenic(Last reviewed: Oct 14, 2021)	criteria provided, single submitter	VCV001465192	N	N
NM_002474.3(MYH11):c.3858+1G>A	MYH11		Aortic aneurysm, familial thoracic 4	Likely pathogenic(Last reviewed: Aug 2, 2021)	criteria provided, single submitter	VCV001467492	N	N
NM_002474.3(MYH11):c.[3791T>C;3824G>T]	MYH11	R1275L, R1282L, L1264P, L1271P	Aortic aneurysm, familial thoracic 4	Pathogenic(Last reviewed: Oct 15, 2007)	no assertion criteria provided	VCV000440783	PMID: 17666408	N	PMID: 17666408(F1共4:TAAD2,其中一个含LR,TAAD/PDA2;F2共8:TAAD2,其中一个含CAD,PDA2,无症状3，仅为CAD的有1个)
NM_002474.3(MYH11):c.3722_3793del (p.Arg1241_Leu1264del)	MYH11		Aortic aneurysm, familial thoracic 4	Pathogenic(Last reviewed: Mar 1, 2006)	no assertion criteria provided	VCV000014132	PMID:16444274	P	PMID:16444274(F1:TAAD 7,PDA4,TAAD/PDA1,中风3;F2:PDA2,TAAD/PDA3)；PMID:11249915(TAAD1,PDA1,TAAD/PDA3)
NM_002474.3(MYH11):c.3631C>T (p.Gln1211Ter)	MYH11	Q1218*, Q1211*	Aortic aneurysm, familial thoracic 4	Likely pathogenic(Last reviewed: Mar 20, 2020)	criteria provided, single submitter	VCV000930918	N	LP(PVS1,PM2)
NM_002474.3(MYH11):c.3603_3607dup (p.Gln1203fs)	MYH11	Q1203fs, Q1210fs	Aortic aneurysm, familial thoracic 4	Pathogenic(Last reviewed: May 8, 2019)	criteria provided, single submitter	VCV000948149	N	P
NM_002474.3(MYH11):c.3598A>T (p.Lys1200Ter)	MYH11	K1200*, K1207*	Visceral myopathy|Megacystis-microcolon-intestinal hypoperistalsis syndrome 2	Pathogenic/Likely pathogenic(Last reviewed: Nov 19, 2014)	no assertion criteria provided	VCV000156401	PMID:25407000	N	MMIHS
NM_002474.3(MYH11):c.3583C>T (p.Gln1195Ter)	MYH11	Q1195*, Q1202*	not provided	Likely pathogenic(Last reviewed: Dec 16, 2021)	criteria provided, single submitter	VCV001678143	N	N
NM_002474.3(MYH11):c.3519_3520delinsTT (p.Glu1173_Gln1174delinsAspTer)	MYH11		Megacystis-microcolon-intestinal hypoperistalsis syndrome 2	Pathogenic(Last reviewed: May 27, 2021)	no assertion criteria provided	VCV001120184	Other	N	MMIHS
NM_002474.3(MYH11):c.3506+1G>A	MYH11		Aortic aneurysm, familial thoracic 4	Likely pathogenic(Last reviewed: Aug 12, 2021)	criteria provided, single submitter	VCV001523757	N	N
NM_002474.3(MYH11):c.3422_3470del (p.Lys1141fs)	MYH11	K1148fs, K1141fs	Aortic aneurysm, familial thoracic 4	Pathogenic(Last reviewed: Jul 16, 2015)	criteria provided, single submitter	VCV000211548	PMID: 29575632	N	MMIHS\AAT4 overlap，
NM_002474.3(MYH11):c.3376del (p.Asp1126fs)	MYH11	D1126fs, D1133fs	Aortic aneurysm, familial thoracic 4	Pathogenic(Last reviewed: Nov 21, 2019)	criteria provided, single submitter	VCV000838001	N	P(PMID: 25407000，29575632)
NM_002474.3(MYH11):c.3277C>T (p.Gln1093Ter)	MYH11	Q1093*, Q1100*	Aortic aneurysm, familial thoracic 4	Pathogenic(Last reviewed: Feb 11, 2021)	criteria provided, single submitter	VCV001456354	N	P
NM_002474.3(MYH11):c.3122-2_3124del	MYH11		Megacystis-microcolon-intestinal hypoperistalsis syndrome 2	Pathogenic(Last reviewed: Feb 2, 2022)	criteria provided, single submitter	VCV001341984	N	N	MMIHS
NM_002474.3(MYH11):c.2836A>T (p.Lys946Ter)	MYH11	K946*, K953*	not provided	Likely pathogenic(Last reviewed: Jan 3, 2022)	criteria provided, single submitter	VCV001677770	N	N
NM_002474.3(MYH11):c.2809_2810del (p.Arg937fs)	MYH11	R944fs, R937fs	Aortic aneurysm, familial thoracic 4	Pathogenic(Last reviewed: Jun 22, 2015)	criteria provided, single submitter	VCV000211547	N	P	MMIHS
NM_002474.3(MYH11):c.2380C>T (p.Gln794Ter)	MYH11	Q794*, Q801*	Aortic aneurysm, familial thoracic 4	Likely pathogenic(Last reviewed: Apr 6, 2021)	criteria provided, single submitter	VCV001334497	N	LP(PVS1, PM2)
NM_002474.3(MYH11):c.2311C>T (p.Arg771Ter)	MYH11	R771*, R778*	Aortic aneurysm, familial thoracic 4	Pathogenic(Last reviewed: Jan 27, 2021)	criteria provided, single submitter	VCV001383854	N	P	MMIHS
NM_002474.3(MYH11):c.2135G>A (p.Arg712Gln)	MYH11	R712Q, R719Q	Cardiovascular phenotype|not provided|Aortic aneurysm, familial thoracic 4	Pathogenic/Likely pathogenic(Last reviewed: Sep 1, 2021)	criteria provided, multiple submitters, no conflicts	VCV000014135	PMID: 17666408	P(PMID: 30885847，17666408，27879251)	PMID: 17666408(F1 4:TAAD2,1 LR,TAAD/PDA2;F2共8:TAAD2,1 CAD+PDA2,3Asymptomatic，1CAD)
NM_002474.3(MYH11):c.1750-1G>A	MYH11		Aortic aneurysm, familial thoracic 4	Pathogenic(Last reviewed: May 4, 2022)	criteria provided, single submitter	VCV001685965	N	N
NM_002474.3(MYH11):c.1669C>T (p.Gln557Ter)	MYH11	Q564*, Q557*	Aortic aneurysm, familial thoracic 4	Pathogenic(Last reviewed: Dec 12, 2019)	criteria provided, single submitter	VCV000846364	N	P
NM_002474.3(MYH11):c.1619G>A (p.Trp540Ter)	MYH11	W540*, W547*	not provided	Likely pathogenic(Last reviewed: Feb 7, 2020)	criteria provided, single submitter	VCV000201051	N	Has not been previously published as pathogenic or benign to our knowledge; Not observed in large population cohorts (Lek et al., 2016); Nonsense variant predicted to result in protein truncation or nonsense mediated decay in a gene for which loss-of-function is a known mechanism of disease for autosomal recessive megacystis-microcolon-intestinal hypoperistalsis syndrome (MMIHS) (Gauthier et al.,…
NM_002474.3(MYH11):c.1470dup (p.Met491fs)	MYH11	M491fs, M498fs	Familial thoracic aortic aneurysm and aortic dissection	Likely pathogenic(Last reviewed: Feb 7, 2022)	criteria provided, single submitter	VCV001343513	N	Variant summary: MYH11 c.1491dupC (p.Met498HisfsX84) results in a premature termination codon, predicted to cause a truncation of the encoded protein or absence of the protein due to nonsense mediated decay, which are commonly known mechanisms for disease. The variant was absent in 251486 control chromosomes (gnomAD). To our knowledge, no occurrence of c.1491dupC in individuals affected with Thor…	FTAAD
NM_002474.3(MYH11):c.1069_1082del (p.Gly357fs)	MYH11	G357fs, G364fs	Aortic aneurysm, familial thoracic 4|not provided	Pathogenic/Likely pathogenic(Last reviewed: Nov 1, 2021)	criteria provided, multiple submitters, no conflicts	VCV001452698	N	P
NM_002474.3(MYH11):c.1033+1G>A	MYH11		Megacystis, microcolon, hypoperistalsis syndrome	Pathogenic(Last reviewed: Apr 29, 2021)	no assertion criteria provided	VCV001252066	N	N	MMIHS
NM_002474.3(MYH11):c.868G>C (p.Gly290Arg)	MYH11	G290R, G297R	not provided	Likely pathogenic(Last reviewed: Dec 12, 2012)	criteria provided, single submitter	VCV000201102	N	p.Gly290Arg (GGA>CGA): c.868 G>C in exon 8 of the MYH11 gene (NM_002474.2). The Gly290Arg variant in the MYH11 gene has not been reported as a disease-causing mutation or as a benign polymorphism to our knowledge. Gly290Arg results in a non-conservative amino acid substitution of a non-polar Glycine residue with a positively charged Arginine residue at a position that is conserved across species.…
NM_001040113.2(MYH11):c.644del (p.Ser215fs)	MYH11	S215fs	Aortic aneurysm, familial thoracic 4	Pathogenic(Last reviewed: Jun 25, 2021)	criteria provided, single submitter	VCV001351585	N	P
NM_002474.3(MYH11):c.379C>T (p.Pro127Ser)	MYH11	P127S	Visceral myopathy	Likely pathogenic(Last reviewed: Jan 17, 2019)	no assertion criteria provided	VCV000617478	Other	LP	VSM2
NM_002474.3(MYH11):c.1A>G (p.Met1Val)	MYH11	M1V	Familial thoracic aortic aneurysm and aortic dissection	Likely pathogenic	no assertion criteria provided	VCV000517126	N	N

## Sheet: MYH11_hg19
gene_symbol	chromosome	hg19_start	hg19_end	hgmd_ref	hgmd_alt	vcf_chrom	vcf_hg19_pos	vcf_ref	vcf_alt	refseq	hgvs	variant_class	hgmd_description	hgmd_primary_phenotype	dbSNP	primary_pubmed	additional_pubmed	Summary
MYH11	16	15820795	15820797	AAG		16	15820794	GCTT	G	NM_002474.3	c.3766_3768delAAG	DM	del 3 bp codon 1256	Thoracic aortic aneurysms and dissections and patent ductus arteriosus	rs730880147	22968129	26056961, 29907982, 30675029, 28074631	22968129(F1,12:TAAD8;Asymptomatic4；F2,8：TAAD1;PDA3;Asymptomatic4)；26056961（5，TAAD4,PDA1）;29907982:Queue analysis，HTAAD2；30675029：Queue analysis；28074631：N。
MYH11	16	15820770	15820772	TGC		16	15820769	TGCA	T	NM_002474.3	c.3791_3793delTGC	DM	del 3 bp codon 1264	Thoracic aortic aneurysms and dissections and patent ductus arteriosus
MYH11	16	15797988	15797991	ACAA		16	15797987	GTTGT	G	NM_002474.3	c.5787-11_5787-8delACAA	DM?	del 4 bp non-coding DNA	Abdominal aortic aneurysm		26017485		26017485：Function, patient free
MYH11	16	15815278	15815278	G		16	15815277	AC	A	NM_002474.3	c.4578+1delG	DM	del 1 bp non-coding DNA	Patent ductus arteriosus		27418595		Congenital heart disease queue, 1 PDA
MYH11	16	15851744	15851746	GAG		16	15851743	ACTC	A	NM_002474.3	c.1513_1515delGAG	DM?	del 3 bp codon 505	Bicuspid aortic valve		28512736		N
MYH11	16	15835369	15835370	AG		16	15835368	CCT	C	NM_002474.3	c.2809_2810delAG	DM	del 2 bp codon 937	Megacystis-microcolon-intestinal hypoperistalsis syndrome	rs749497185	29575632		MMIHS
MYH11	16	15826552	15826553	GC	TT	16	15826551	TGC	TAA	NM_002474.3	c.3519_3520delGCinsTT	DM	del 2 bp / ins 2 bp codon 1173	Megacystis-microcolon-intestinal hypoperistalsis syndrome		31427716		MMIHS
MYH11	16	15820770	15820841	GGGTCCTGGGCCAGGCCAAGCAGGAGGTGGAACATAAGAAGAAGAAGCTGGAGGCGCAGGTGCAGGAGCTGC		16	15820769	TGCAGCTCCTGCACCTGCGCCTCCAGCTTCTTCTTCTTATGTTCCACCTCCTGCTTGGCCTGGCCCAGGACCC	T	NM_002474.3	c.3722_3793del72	DM	deletion 72 bp nt. 3810-3881 in ex. 28	Aortic aneurysm, familial thoracic 4		16444274		PMID:16444274(F1:TAAD 7,PDA4,TAAD/PDA1,apoplexy3;F2:PDA2,TAAD/PDA3)
MYH11	16	15829259	15829307	AGCGAGACCTCGGCGAGGAGCTGGAGGCCCTAAAGACAGAGCTGGAAGA		16	15829258	GTCTTCCAGCTCTGTCTTTAGGGCCTCCAGCTCCTCGCCGAGGTCTCGCT	G	NM_002474.3	c.3422_3470del49	DM	deletion 49 bp c.3422_3470	Megacystis-microcolon-intestinal hypoperistalsis syndrome	rs797045725	29575632		MMIHS
MYH11	16	15820702	15820703		T	16	15820702	C	CA	NM_002474.3	c.3858+2dupT	DM	ins 1 bp non-coding DNA	Aortic aneurysm		28074631		N
MYH11	16	15814892	15814893		GGTCCATGAGCTGG	16	15814892	T	TCCAGCTCATGGACC	NM_002474.3	c.4594_4595insGGTCCATGAGCTGG	DM?	ins 14 bp codon 1532	Thoracic aortic aneurysms and dissections		29128982		N
MYH11	16	15812194	15812194	G	A	16	15812194	C	T	NM_002474.3	c.5273G>A	DM?	Arg1758Gln	Aortic aneurysm, familial thoracic 4	rs142546324	16444274	27367753, 29543232, 25637381, 27146836	16444274(F1:TAAD 7,PDA4,TAAD/PDA1,apoplexy3;F2:PDA2,TAAD/PDA3)；27367753：Rapid onset neonatal cerebral aneurysm；29543232,25637381 queue ;27146836(TAAD1)
MYH11	16	15841949	15841949	G	A	16	15841949	C	T	NM_002474.3	c.2135G>A	DM	Arg712Gln	Thoracic aortic aneurysm and patent ductus arteriosus	rs267606902	17666408	30885847, 33083483	PMID: 17666408(F1 4:TAAD2,TAAD/PDA2;F2 8:TAAD2,,PDA2,Asymptomatic3，CAD1)；30885847：TAAD/PDA1；33083483：queue
MYH11	16	15820772	15820772	T	C	16	15820772	A	G	NM_002474.3	c.3791T>C	DM	Leu1264Pro	Thoracic aortic aneurysm and patent ductus arteriosus	rs201831933	17666408	28152038, 27081537	PMID: 17666408(F1 4:TAAD2,TAAD/PDA2;F2 8:TAAD2,,PDA2,Asymptomatic3，CAD1)；；28152038：queue；27081537 :6，TAAD 5,Asymptomatic 1.
MYH11	16	15818840	15818840	G	C	16	15818840	C	G	NM_002474.3	c.3868G>C	DM?	Glu1290Gln	Patent arterial duct		17956658		PDA and MYH11
MYH11	16	15844048	15844048	C	T	16	15844048	G	A	NM_002474.3	c.2005C>T	DM	Arg669Cys	Thoracic aortic aneurysms and dissections	rs111404182	23142374	25637381, 27153395, 26332594, 29543232, 26077850, 17956658	23142374、25637381、27153395、26332594、29543232、26077850：pantient free；17956658：PDA and MYH11
MYH11	16	15814739	15814739	G	A	16	15814739	C	T	NM_002474.3	c.4748G>A	DM	Arg1583Gln	Thoracic aortic aneurysm	rs775908168	23099432		N
MYH11	16	15814019	15814019	C	T	16	15814019	G	A	NM_002474.3	c.4942C>T	DM	Arg1648Cys	Aortic aneurysm	rs369409348	22001912	25637381	N
MYH11	16	15814883	15814883	G	A	16	15814883	C	T	NM_002474.3	c.4604G>A	DM?	Arg1535Gln	Aortic aneurysm	rs137934837	22001912	29263223, 30341550, 27153395	22001912：patient free；29263223：PDA combined with cerebral and systemic arterial stenosis；30341550：queue；27153395：Oncogenes；
MYH11	16	15872688	15872688	C	T	16	15872688	G	A	NM_002474.3	c.739C>T	DM	Arg247Cys	Altered myosin contractile function	rs150759461	22511748	25637381, 25433566, 27153395, 26332594, 26017485	22511748、25433566：fuction；25637381、26332594：patient free；27153395：Oncogenes；26017485：fuction
MYH11	16	15931878	15931878	A	G	16	15931878	T	C	NM_002474.3	c.232A>G	DM	Lys78Glu	Thoracic aortic aneurysms and dissections and patent ductus arteriosus		22968129		22968129(F1,12:TAAD8;Asymptomatic4；F2,8：TAAD1;PDA3;Asymptomatic4)；
MYH11	16	15829341	15829341	G	A	16	15829341	C	T	NM_002474.3	c.3388G>A	DM?	Glu1130Lys	Schizophrenia		24463507		N
MYH11	16	15865524	15865524	A	G	16	15865524	T	C	NM_002474.3	c.935A>G	DM?	Asn312Ser	Abdominal aortic aneurysm	rs149964928	26017485		N
MYH11	16	15851757	15851757	G	A	16	15851757	C	T	NM_002474.3	c.1502G>A	DM?	Arg501His	Abdominal aortic aneurysm	rs144244239	26017485	28855619	N
MYH11	16	15814814	15814814	C	T	16	15814814	G	A	NM_002474.3	c.4673C>T	DM?	Thr1558Met	Abdominal aortic aneurysm	rs111854563	26017485		N
MYH11	16	15808876	15808876	G	C	16	15808876	C	G	NM_002474.3	c.5676G>C	DM?	Glu1892Asp	Abdominal aortic aneurysm	rs113964173	26017485	27153395	N
MYH11	16	15820863	15820863	G	A	16	15820863	C	T	NM_002474.3	c.3700G>A	R	Ala1234Thr	Thoracic aortic aneurysm	rs16967494	25907466	27153395	N
MYH11	16	15839010	15839010	G	C	16	15839010	C	G	NM_002474.3	c.2496G>C	DM?	Trp832Cys	Marfan syndrome with aortopathy	rs369196744	25944730		N
MYH11	16	15841786	15841786	C	T	16	15841786	G	A	NM_002474.3	c.2195C>T	DM?	Ala732Val	Marfan syndrome with aortopathy	rs764831521	25944730		N
MYH11	16	15820707	15820707	C	T	16	15820707	G	A	NM_002474.3	c.3856C>T	DM?	Gln1286Term	Marfan syndrome with aortopathy		25944730		N
MYH11	16	15818148	15818148	C	T	16	15818148	G	A	NM_002474.3	c.4235C>T	DM?	Ala1412Val	Marfan syndrome with aortopathy	rs200391659	25944730		N
MYH11	16	15826474	15826474	A	T	16	15826474	T	A	NM_002474.3	c.3598A>T	DM	Lys1200Term	Megacystis-microcolon-intestinal hypoperistalsis syndrome	rs786205435	25407000		N
MYH11	16	15811002	15811002	G	C	16	15811002	C	G	NM_002474.3	c.5499G>C	DM?	Glu1833Asp	Thoracic aortic aneurysms and dissections	rs145252402	27146836		PMID:27146836(TAAD1)
MYH11	16	15844167	15844167	A	G	16	15844167	T	C	NM_002474.3	c.1886A>G	DM?	Asp629Gly	Aortic dissection	rs761889706	28855619		N
MYH11	16	15826469	15826469	C	G	16	15826469	G	C	NM_002474.3	c.3603C>G	DM?	His1201Gln	Sudden infant death syndrome	rs199800922	28074886		N
MYH11	16	15865492	15865492	G	A	16	15865492	C	T	NM_002474.3	c.967G>A	DM	Asp323Asn	Aortic aneurysm	rs774646317	28074631		N
MYH11	16	15814770	15814770	A	G	16	15814770	T	C	NM_002474.3	c.4717A>G	DM?	Lys1573Glu	Sudden unexpected death	rs151101824	28469501		N
MYH11	16	15833953	15833953	G	C	16	15833953	C	G	NM_002474.3	c.2952G>C	DM?	Glu984Asp	Aortic dissection, acute	rs759420838	30056620		N
MYH11	16	15932077	15932077	G	T	16	15932077	C	A	NM_002474.3	c.33G>T	DM?	Glu11Asp	Aortic dissection, acute		30056620		N
MYH11	16	15853518	15853518	G	A	16	15853518	C	T	NM_002474.3	c.1316G>A	DM?	Arg439His	Aortic dissection, acute	rs372247345	30056620		N
MYH11	16	15931949	15931949	A	G	16	15931949	T	C	NM_002474.3	c.161A>G	DM?	Lys54Arg	Thoracic aortic disorder	rs1015353331	29907982		N
MYH11	16	15853476	15853476	C	G	16	15853476	G	C	NM_002474.3	c.1358C>G	DM?	Ser453Cys	Thoracic aortic disorder	rs1382664749	29907982		N
MYH11	16	15826510	15826510	C	T	16	15826510	G	A	NM_002474.3	c.3562C>T	DM?	Arg1188Trp	Thoracic aortic disorder	rs146388001	29907982		N
MYH11	16	15814752	15814752	G	A	16	15814752	C	T	NM_002474.3	c.4735G>A	DM?	Asp1579Asn	Thoracic aortic disorder	rs369751362	29907982		N
MYH11	16	15814112	15814112	G	T	16	15814112	C	A	NM_002474.3	c.4849G>T	DM?	Ala1617Ser	Thoracic aortic disorder		29907982		N
MYH11	16	15814100	15814100	A	C	16	15814100	T	G	NM_002474.3	c.4861A>C	DM?	Lys1621Gln	Thoracic aortic disorder	rs34321232	29907982	29543232	N
MYH11	16	15812221	15812221	A	C	16	15812221	T	G	NM_002474.3	c.5246A>C	DM?	Gln1749Pro	Thoracic aortic disorder	rs1353357594	29907982		N
MYH11	16	15812195	15812195	C	T	16	15812195	G	A	NM_002474.3	c.5272C>T	DM?	Arg1758Trp	Thoracic aortic disorder	rs751148158	29907982		N
MYH11	16	15932109	15932109	A	G	16	15932109	T	C	NM_002474.3	c.1A>G	DM?	Met1Val	Thoracic aortic aneurysms and dissections		29543232		N
MYH11	16	15820797	15820797	A	C	16	15820797	T	G	NM_002474.3	c.3766A>C	DM?	Lys1256Gln	Thoracic aortic aneurysms and dissections	rs149241435	29543232		N
MYH11	16	15814740	15814740	C	T	16	15814740	G	A	NM_002474.3	c.4747C>T	DM?	Arg1583Trp	Thoracic aortic aneurysms and dissections		29543232		N
MYH11	16	15831386	15831386	C	G	16	15831386	G	C	NM_002474.3	c.3213C>G	DM	Ile1071Met	Thoracic aortic aneurysm		30526509		30526509：TAA4;
MYH11	16	15917235	15917235	C	T	16	15917235	G	A	NM_002474.3	c.379C>T	DM	Pro127Ser	Megacystis-microcolon-intestinal hypoperistalsis syndrome		31044419		MMIHS
MYH11	16	15814850	15814850	C	T	16	15814850	G	A	NM_002474.3	c.4637C>T	DM	Thr1546Met	Thoracic aortic aneurysm	rs753685135	31473177		31473177：father TAA，son 1 TAAD,son 2 TAA
MYH11	16	15844102	15844102	C	T	16	15844102	G	A	NM_002474.3	c.1951C>T	DM?	Arg651Cys	Thoracic aortic aneurysms and dissections		30739908		N
MYH11	16	15841932	15841932	C	T	16	15841932	G	A	NM_002474.3	c.2152C>T	DM?	Arg718Trp	Thoracic aortic aneurysms and dissections	rs1275950124	30739908		N
MYH11	16	15835673	15835673	G	A	16	15835673	C	T	NM_002474.3	c.2596G>A	DM?	Glu866Lys	Thoracic aortic aneurysms and dissections		30739908		N
MYH11	16	15815347	15815347	C	G	16	15815347	G	C	NM_002474.3	c.4510C>G	DM?	Arg1504Gly	Thoracic aortic aneurysms and dissections		30739908		N
MYH11	16	15844023	15844023	G	A	16	15844023	C	T	NM_002474.3	c.2030G>A	DM	Arg677His	Megacystis-microcolon-intestinal hypoperistalsis syndrome	rs1478913138	31427716		MMIHS
MYH11	16	15814058	15814058	T	A	16	15814058	A	T	NM_002474.3	c.4903T>A	DM?	Ser1635Thr	Intracranial aneurysm		31538843		N
MYH11	16	15829305	15829305	C	T	16	15829305	G	A	NM_002474.3	c.3424C>T	DM	Arg1142Term	Megacystis, Bilateral hydronephrosis, Absent stomach, polyhydramnios, Microcolon, Intestinal hypoperistalsis		31130284		N
MYH11	16	15917196	15917196	G	A	16	15917196	C	T	NM_002474.3	c.418G>A	DM?	Asp140Asn	Aortic aneurysm/dissection in osteogenesis imperfecta	rs1085307699	30684648		N
MYH11	16	15851689	15851689	C	T	16	15851689	G	A	NM_002474.3	c.1570C>T	DM	Arg524Term	Megacystis-microcolon-intestinal hypoperistalsis syndrome		32621347		MMIHS
MYH11	16	15818038	15818038	A	C	16	15818038	T	G	NM_002474.3	c.4345A>C	DM?	Lys1449Gln	Ductus arteriosus aneurysm	rs775809843	31916526		31916526:Arterial ductal aneurysm, intestinal atresia 1，
MYH11	16	15812228	15812228	G	C	16	15812228	C	G	NM_002474.3	c.5239G>C	DM	Glu1747Gln	Aortic aneurysm		32901917		N
MYH11	16	15797967	15797967	A	T	16	15797967	T	A	NM_002474.3	c.5800A>T	DM?	Thr1934Ser	Congenital heart disease	rs113667224	32859249		N
MYH11	16	15797979	15797979	C	T	16	15797979	G	A	NM_002474.3	c.5788C>T	DM?	Arg1930Term	Congenital heart disease		33084842		N
MYH11	16	15841541	15841541	G	A	16	15841541	C	T	NM_002474.3	c.2297G>A	DM	Ser766Asn	Aortic dissection		33726816		N
MYH11	16	15815278	15815278	G	T	16	15815278	C	A	NM_002474.3	c.4578+1G>T	DM	IVS32 ds G-T +1	Aortic aneurysm, familial thoracic 4	rs397514037	16444274	25525159, 27611364	16444274(F1:TAAD 7,PDA4,TAAD/PDA1,中风3;F2:PDA2,TAAD/PDA3)；25525159 N；27611364 N；
MYH11	16	15815278	15815278	G	A	16	15815278	C	T	NM_002474.3	c.4578+1G>A	DM	IVS32 ds G-A +1	Aortic aneurysm, familial thoracic 4	rs397514037	21937134	32037394, 27611364	21937134：TAAD4;32037394：N； 27611364：N。
MYH11	16	15835556	15835556	A	C	16	15835556	T	G	NM_002474.3	c.2653-30A>C	FP	IVS21 as A-C -30	Altered splicing, association with		29121990		N
MYH11	16	15851859	15851859	A	G	16	15851859	T	C	NM_002474.3	c.1402-2A>G	DM?	IVS12 as A-G -2	Autism spectrum disorder, increased risk of		28714951		N
MYH11	16	15829440	15829440	G	A	16	15829440	C	T	NM_002474.3	c.3294-5G>A	DM?	IVS25 as G-A -5	Thoracic aortic disorder		29907982		N
MYH11	16	15865425	15865425	G	A	16	15865425	C	T	NM_002474.3	c.1033+1G>A	DM	IVS9 ds G-A +1	Megacystis, fetal		30237576	32552793, 31130284	N
MYH11	16	15820704	15820704	G	A	16	15820704	C	T	NM_002474.3	c.3858+1G>A	DM	IVS28 ds G-A +1	Intracranial vessel stenosis		32081817		1 Cerebrovascular disease
MYH11	16	15851867	15851867	A	C	16	15851867	T	G	NM_002474.3	c.1402-10A>C	DM?	IVS12 as A-C -10	Aortic dissection		32154576		N
MYH11	16	15802659	15802659	G	A	16	15802659	C	T	NM_002474.3	c.5787-4679G>A	DM	IVS40 as G-A -4679	Loss-of-function (LOF) variant		33087929		N
MYH11	16	15814006	15814006	T	C	16	15814006	A	G	NM_002474.3	c.4953+2T>C	DM	IVS34 ds T-C +2	Loss-of-function (LOF) variant		33087929		N
MYH11	16	15818744	15818744	G	A	16	15818744	C	T	NM_002474.3	c.3963+1G>A	DM	IVS29 ds G-A +1	Loss-of-function (LOF) variant		33087929		N
MYH11	16	15880486	15880486	G	A	16	15880486	C	T	NM_002474.3	c.633+1G>A	DM	IVS5 ds G-A +1	Loss-of-function (LOF) variant		33087929		N
MYH11	16	15831479	15831479	A	G	16	15831479	T	C	NM_002474.3	c.3122-2A>G	DM?	IVS24 as A-G -2	Congenital heart disease		33084842		N
MYH11	16	15826410	15826416	TGCTTTT	G	16	15826409	AAAAAGCA	AC	NM_002474.3	c.3651+5_3651+11delTGCTTTTinsG	DM	del 7 bp / ins 1 bp non-coding DNA	Thoracic aortic aneurysm	rs794728662	23099432		N
MYH11	16	15818141	15818143	GCT	ACG	16	15818140	AAGC	ACGT	NM_002474.3	c.4240_4242delGCTinsACG	DM	del 3 bp / ins 3 bp codon 1414	Thoracic aortic disorder		33726816		N

## Sheet: pubmed
PIMD		old	表型
			gastroesophageal reflux disease (GERD)	hiatal hernia(HH)	dysphagia	superior mesenteric artery syndrome	colonic myopathy	recurrent necrotizing enterocolitis	distal esophageal stricture	esophagus was dilated and patulous, with disordered motility	constipation	intestinal pseudo‐obstruction	Recurrent terminal ileum volvulus	recurrent episodic small bowel obstructions	intestinal disease	Thoracic aortic aneurysm /dilation(TAAD)	infra-renal aortic aneurysm	type A aortic dissection	recurrent spontaneous right pneumothorax	middle cerebral artery stroke	internal carotid dissection	died suddenly	PDA	polyhydramnios	anhydramnios	distended fetal bowel	duodenal stenosis (second part) along with proximal jejunal atresia	ductal aneurysm	type IIIB jejuno-intestinal atresia	vesical enlargement	MMIHS	Motor development delayed	impaired tonic pupil reaction and accommodation deficit	Growth hormone deficiency and central hypothyroidism	short stature	enlarged bladder	intermittent unilateral frontal headaches of gradual onset	Intracranial Vessel Stenosis/internal carotid arteries	ruptured middle cerebral artery aneurysm	narrowing of the mid-aorta	bilateral renal artery stenosis	left mainstem bronchomalacia	Pulmonary hypertension	lung hypoplasia	enlargement of the lateral ventricles
11	1	infancy	＋	＋	－	－	－	－	－		－	－	－	－	－	－	－	－	－	－	－	－	－
	2	4	＋	－	＋	＋	＋	－	－		－	－	－	－	－	－	－	－	－	－	－	－	－
	3	4	＋	－	＋	－	－	＋	＋		－	－	－	－	－	－	－	－	－	－	－	－	－
	4	7	＋	＋	＋	－	－	－	－		－	－	－	－	－	－	－	－	－	－	－	－	－
	5	12	＋	＋	＋	－	－	－	＋		－	－	－	－	－	－	－	－	－	－	－	－	－
	1	infancy	－	－	－	－	－	－	－		＋	＋	＋	＋	－	－	－	－	－	－	－	－	－
	2	53	－	－	－	－	－	－	－		－	－	＋	－	－	－	－	－	－	－	－	－	－
	3	87	－	－	－	－	－	－	－		－	－	－	＋	－	－	－	－	－	－	－	－	－
	4	25	－	－	－	－	－	－	－		－	＋	－	－	－	－	－	－	－	－	－	－	－
	5	12	－	－	－	－	－	－	－		－	－	－	－	＋	－	－	－	－	－	－	－	－
	6	unknow	－	－	－	－	－	－	－		－	－	－	－	＋	－	－	－	－	－	－	－	－
	7	lifelong	－	－	－	－	－	－	－		－	－	－	－	＋	－	－	－	－	－	－	－	－
33356387		58	－	－	－	－	－	－	－		－	－	－	－	－	＋	＋	－	－	－	－	－	－
34672437	1	22	－	－	－	－	－	－	－		－	－	－	－	－	－	－	＋	－	－	－	－	－
	2	45	－	－	－	－	－	－	－		－	－	－	－	－	－	－	＋	＋	＋	＋	－	－
	3	28	－	－	－	－	－	－	－		－	－	－	－	－	－	－	－	－	－	－	＋	－
	4	infnacy	－	－	－	－	－	－	－		－	－	－	－	－	－	－	－	－	－	－	－	＋
	5	Asymptomatic	－	－	－	－	－	－	－	－	－	－	－	－	－	－	－	－	－	－	－	－	－
27297344		fetal		－	－	－	－	－	－	－	－	－	－	－	－	－	－	－	－	－	－	－	－	＋		＋	＋	＋	＋
27375798		23rd week of pregnancy		－	－	－	－	－	－	－	－	－	－	－	－	－	－	－	－	－	－	－	－							＋	＋	＋	＋	＋	＋
22415348		14rd week of pregnancy		－	－	－	－	－	－	－	－	－	－	－	－	－	－	－	－	－	－	－	－													＋
32578852				－	－	－	－	－	－	－	－	－	－	－	－	＋	－	－	－	－	－	－
31473177				－	－	－	－	－	－	－	－	－	－	－	－	＋	－	－	－	－	－	－	＋
34729648				－	－	－	－	－	－	－	－	－	－	－	－	－	－	＋	－	－	－	－	＋														＋	＋
16444274	2 family			－	－	－	－	－	－	－	－	－	－	－	－	＋	－	－	－	－	－	－	＋
17666408		6-month-old		－	－	－	－	－	－	－	－	－	－	－	－	－	－	－	－	－	－	－																	＋
21937134		2year		－	－	－	－	－	－	－	－	－	－	－	－	－	－	－	－	＋	－	－	＋															＋		＋	＋
32081817		32		－	－	－	－	－	－	－	－	－	－	－	－	＋	－	－	－	－	－	－	＋
17956658	1	30		－	－	－	－	－	－	－	－	－	－	－	－	＋	－	＋	－	－	－	－
	2	60		－	－	－	－	－	－	－	－	－	－	－	－	＋	－	－	－	－	－	－
	3	58		－	－	－	－	－	－	－	－	－	－	－	－	＋	－	－	－	－	－	－
	4	22 Asymptomatic		－	－	－	－	－	－	－	－	－	－	－	－	－	－	－	－	－	－	－
	5	34W+6		－	－	－	－	－	－	－	－	－	－	－	－	＋	－	－	－	－	－	－
22968129		16mouth die		－	－	－	－	－	－	－	－	－	－	－	－	－	－	－	－	－	－	－	＋		＋					＋	＋											＋	＋	＋	＋
27367753																									＋						＋					＋

## Sheet: summary
	PIMD	special	Total number of patients	TAAD	PDA	TAAD+PDA	Other isolated vascular abnormalities	Asymptomatic	Note
c.5499G>C(E1833D)	27146836		1	1
(c.5273G > A(R1758Q),E37	27146836		2	1				1
(c.5273G > A(R1758Q),E37	27367753		1				1		Rapid onset of cerebral aneurysm
(c.5273G > A(R1758Q),E37	16444274	F1（compound heterozygous），共15	15	7	4	1	3		apoplexy
R1648C，E34
K1621Q，E34
R1583Q，E33
c.4637C>T(T1546M)，E33	31473177		3	3					Father with renal artery aneurysm
c.4604G>A(p.R1535Q)，E33	29263223		1		1				PDA combined with cerebral and systemic arterial stenosis
c.4578+3A>C，E32	34672437	5	5	2	1		1	1
c.4578+2dup
c.4578+1delG	27418595	5	5		5
c.4578+1G>T，(IVS32+1G-T)	16444274	F1（compound heterozygous），15
c.4578+1G>A，IVS32+1G>A	21937134	6	6	1	1	2	2
c.4360G>C (D1454H)，E31
c.4345A>C(K1449G)，E31	31916526	1	1			1			Intestinal atresia
IVS28 c.3858+1G>A(IVS28+1G>A),E28	32081817	5	5				2	3	Cerebrovascular disease
R1275L (3824G>T)，E28	33356387	F1（compound heterozygous）
(3810_3881del)，V1261-Q1286del	16444274	F2,5	5		2	3
L1264P (3791T>C)，E28	17666408	6	6	5				1
L1264P (3791T>C)，E28	33356387	F1（compound heterozygous），4	4	2		2
The 3766-68delAAG，E28，K1256del	22968129	F2,8	8	1	3			4
	26056961	5	5	4	1
	26056961	2	2	2
c.3722_3793del72，E28，R1248-L1271DEL
c.3651+5-3651+1delinsG，E27
c.3422_3470del (p.Lys1141fs)，E26	29575632	1	1		1				MMIHS
I1078T,E25
c.3213C>G(I1071M)，E25	30526509	3	3	3
R1042Q，E25
R1001*，E24
c.2135G>A(R712Q)，E17	30885847	1	1			1
c.2153C>T(p.R712Q).E17	33356387	F2,8	8	2	2			4
R669C，E16
c.1470dup (p.Met491fs)，E13
I401T，E11
D323N，E9
G290R，E8
This article		2	2		2
R247C,E7
c. 232A>G(K78E)，E2	22968129	F1，12	12	8				4
			102	42	23	10	9	18
				0.411765	0.22549	0.0980392	0.0882353	0.176471
